# Supplementary material for: The Role of Portable Air Purifiers and Effective Ventilation in Improving Indoor Air Quality in University Classrooms
Source: Int J Environ Res Public Health. 2022 Nov 6;19(21):14558. doi: 10.3390/ijerph192114558 (PMC9658982; doi:10.3390/ijerph192114558)
Supplement: Supplementary file 1 [file ijerph-19-14558-s001.zip]

Archive with 1 entries (1 files):
- ijerph-1926695-supplementary.pdf
